# Supplementary material for: Generation of a Genetically Modified Chimeric Plasmodium falciparum Parasite Expressing Plasmodium vivax Circumsporozoite Protein for Malaria Vaccine Development
Source: Front Cell Infect Microbiol. 2020 Dec 17;10:591046. doi: 10.3389/fcimb.2020.591046 (PMC7773900; doi:10.3389/fcimb.2020.591046)
Supplement: Supplementary Table 1 — Primers used in this study. [file Table_1.xlsx]

## Sheet: Table S1 primers 
Table S1: primers used in this study
	Primer name	Primer ID	Leiden code	Gene ID	Sequence	Enzyme	Description
	Genotyping
	5-Int. F/pfp47 LR-PCR F	P1	7784	PF3D7_1346800	CATTCCTAACACATTATGTGTATAAC		For 5'-integration/long-range PCR for pfp47 locus
	5-Int. R	P2	8159		GTGCTCATGCTTCCTGATCATAG		For 5'-integration
	pfp47 LR-PCR R	P3	8297	PF3D7_1346800	CATCGAAATGCGTATTAATATGAC		For long-range PCR for pfp47 locus
	pvcsp-chi ORF F	P4	7953		GTACAACTCAAACTAAGATGTG		For amplification of pvcsp ORF
	pvcsp-chi ORF R	P5	8893		GCGCCAATGGAGCAGGTG		For amplification of pvcsp ORF
	pfp47 ORF F	P6	8428	PF3D7_1346800	AACTATTAAGCTCAACACAATACG		For amplification of pfp47 ORF
	pfp47 ORF R	P7	8429	PF3D7_1346800	CTAAATGATATGCGCTGGAATC		For amplification of pfp47 ORF
	Amplification of probes
	P47 HR1.F	P8	8186	PF3D7_1346800	TAATTAGGCCTGTTGCCGGCGCATACACATAAATATTTGTGTTGTAC		For amplification of p47 HR1 as probe
	P47 HR1.R	P9	8187	PF3D7_1346800	TTCCTCCGCGGGATATCCCTCCCACACTCTTGTC		For amplification of p47 HR1 as probe
	Amp.F	P10	9172		ATGAGTATTCAACATTTCCGTGT		For amplification of Amp resistance gene as probe
	Amp.R	P11	9275		TCGTTGTCAGAAGTAAGTTGGC		For amplification of Amp resistance gene as probe
